# Supplementary material for: Hemerythrins in the microaerophilic bacterium Campylobacter jejuni help protect key iron–sulphur cluster enzymes from oxidative damage
Source: Environ Microbiol. 2013 Dec 17;16(4):1105–21. doi: 10.1111/1462-2920.12341 (PMC4257069; doi:10.1111/1462-2920.12341)
Supplement: Fig S1 — Protein sequence alignments of hemerythrins in C. jejuni NCTC 11168 (top line), C. jejuni 81116 (middle line) and C. jejuni 81–176 (bottom line). HerA = Cj0241, HerB = Cj1224 and FedA = Cj0045 in strain NCTC 11168. Conserved motifs characteristic of hemerythrin proteins are highlighted in yellow, hydrophobic residues potentially lining the oxygen binding pocket are in blue and underlined (French et al., 2008). Potential metal binding CXC and CXXC motifs are highlighted grey. Amino acid similarity is indicated underneath the alignment: * = fully conserved residue: = residues sharing strongly similar properties. = residues sharing weakly similar properties. Sequence length is indicated above each protein; / = 20 residues. FedA* indicates the missing C-terminal sequence of the 81–176 gene is encoded in a different reading frame. Fig. S2. In vivo recovery of Por and Oor activity after partial (A, B) or complete (C, D) aerobic inactivation. Assays of Por (A, C) and Oor (B, D) activity in CFE prepared from wild-type (closed circles) and herA mutant (open circles) cells incubated aerobically (500 ml cultures in 2.5 L baffled flasks with 250 r.p.m. shaking in air) for 4.5 h (A, B) or 16 h (C, D), followed by anaerobic incubation in the presence of chloramphenicol. Dashed vertical lines indicate the point of transfer from aerobic conditions to the anaerobic recovery conditions. All activities are expressed as a percentage of the initial pre-stress activity (mean initial values in μmol min − 1 mg protein − 1 A: wt = 2.4, herA = 2.3; B: wt = 0.61, herA = 0.61; C: wt = 1.0, herA = 0.9; D: wt = 0.18, herA = 0.17). The data shown in A and B are from four independent experiments, with error bars showing standard deviation. The data shown in C and D are from a single experiment which was repeated twice with similar results. Fig. S3. A. Inset: 12% SDS-PAGE gel showing purified NCTC 11168 HerB (Cj1224) protein band of ∼23 kDa (green arrow). Sizes of marker bands are also shown. Main [file emi0016-1105-SD2.txt]

  1 
 
Cysteine desulphurase Scaffold ATP-hydrolysing 
component
Trafficking  
 
 
 
E. coli C. jejuni NCTC 
11168 
E. coli/
H.pylori
C. jejuni 
NCTC 11168 
E. coli C. jejuni NCTC 
11168 
E. coli C. jejuni NCTC 
11168 
ISC/NIF IscS Cj0240 (39%) IscU (Ec) 
NifU (Hp) 
Cj0239 (40%) 
Cj0239 (69%) 
HscA 
HscB 
DnaK (41%) 
- 
IscA - 
SUF SufS
SufE
Cj0240 (27%) 
- 
SufB 
SufD 
- 
- 
SufC LivG (26%) 
Cj0669 (28%) 
Cj1663     (27%) 
SufA - 
Other CsdA Cj0240 (27%) 
Cj0791 (22%) 
 Mrp 
NfuA 
ErpA 
Cj1606 (37%) 
Cj1639 (32%) 
- 
 
Supplementary Table S1. Comparison between the components of the E. coli and C. jejuni NCTC 11168 Fe-S cluster biosynthesis pathways. 
Protein function is listed along the top row, and the specific pathways that the listed proteins belong to are in the right-hand column (other 
referring to those proteins not experimentally linked to any specific pathway) (Py & Barras, 2010). C. jejuni homologues to E. coli proteins are 
shown in bold with percentage sequence identity in brackets. Note that Cj0239 is homologous with the characterised NifU protein in H. pylori 
(Hp) rather than IscU, so this comparison is also shown. Proteins without homologues in C. jejuni are indicated by a − sign. 
   2 
HerA                           /                        /                   /                   /                   /               
11168      -MTYNEKIISMNNDLLDHQHKELFEIS-----KKLSLMNQRHVGTKELKIVLRELLIMINRHFSDEEAFMREIEYPYINHHTRIHRKIILEIEEIIISEAKFVNIMTEKLNLVVQDFIFK...  
81116      -MTYNEKIISMNNDLLDHQHKELFEIS-----KKLSLMNQRHVGTKELKIVLRELLIMINRHFSDEEAFMREIEYPYINHHTRIHRKIILEIEEIIISEAKFVNIMTEKLNLVVQDFIFK...  
81-176     -MTYNEKIISMNNDLLDHQHKELFEIS-----KKLSLMNQRHVGTKELKIVLRELLIMINRHFSDEEAFMREIGYPYINHHTRIHRKIILEIEEIIISEAKFVNIMTEKLNLVVQDFIFK...  
            **************************     ***************************************** ********************************************** 
HerB                          /                        /                   /                   /                    /               
11168      MLPKWDNSYSVHNAKIDEQHKKLFKLA-----AKVEVVSDRSVSKNEVKELLAEFFNYMKDHFNDEEKYMQLIGYPNLEEHRKIHKEIIQTMINLIK-DIKSTNDLKEKLYIVAKKWLLE...  
81116      MLPKWDNSYSVHNAKIDEQHKKLFELA-----AKVEVVSDRSVSKNEVKELLAEFFNYMKDHFNDEEKYMQLIGYPNLEEHRKIHKEIIQTMINLIK-DIKSTNDLKEKLYIVAKKWLLE...  
81-176     MLPKWDNSYSVHNAKIDEQHKKLFKLA-----AKVEVVSDRSVSKNEVKELLAEFFNYMKDHFNDEEKYMQLIGYPNLEEHRKIHKEIIQTMINLIK-DIKSTNDLKEKLYIVAKKWLLE...  
           ************************:**     ***************************************************************** ********************** 
FedA                          /                   /                   /                   /                    /                    
11168      MKVKWSRDFSIKNMQLDKQHELIFEITNLANDLALNIQDNNTQHKNDLKQILVKLFQYIKIHFKDEEKFMESIDFPLIEEHKKSHQILVEKTKELLE-HSNDIVKMSQELSILTKDWILD...  
81116      MKVKWSRDFSIKNMQLDKQHELIFEITNLANDLALKIQENNTQYKDDLKQILAKLFQYIKIHFKDEEKFMESIDFPLIEEHKKSHQILVEKTKELLE-HSDNIVKMSQELSILTKDWILD...  
81-176     MEVKWSRDFSIKNMQLDKQHELIFEITNLANDLALNIQDNNTQHKNDLKQILVKLFQYIKIHFKDEEKFMESIDFPLIEEHKKSHQILVEKTKELLE-HSDNIVKMSQELSILTKDWILD...  
           *:*********************************:**:****:*:******:******************************************** **::****************** 
 
 
HerA               /              
11168      ...HTAKEDSKIVKYYEEKFKK 133 
81116      ...HTAKEDSKIVKYYEEKFKK 133 
81-17      ...HTAKEDSKIVKYYEEKFKK 133 
              ******************* 
HerB               /                   /                       /                   /                    
11168      ...HILYEDMKVEKWRSSSLSTDDGGDVSFEAAEDE----DNEHPQFYLYTCNCPGKIHDVPYSIHQKIELQGRKFTCKTCKQAIKFYKKYS 199 
81116      ...HILYEDMKVEKWRSSSLSTDDGGDVSFEAAEDE----DNEHPQFYLYTCNCPGKIHDVPYSIHQKIELQGHKFTCKTCKQAIKFYKKHS 199 
81-176     ...HILYEDMKVEKWRSSSLSTDDGGDISFEAAEDE----DNEHPQFYLYTCNCPGKIHDVPYSIHQKIELQGHKFTCKTCKQAIKFYKKYS 199 
              ************************:********    *********************************:****************:* 
FedA          /                   /                   /                   /                   /                   /                   / 
11168      ...HFANEDLWIANFTKKTLHLQEIHYTLEQYIKLKSIKQDLRAEKTYDYICNCSLRIHAVPQTIHQELVSKENTLKCEKCGQILVHLDYFDLNQNFEKFNAIFEDALQNHHFTTQENDMRGGG 240 
81116      ...HFANEDLWIANFTKKTLHLQEIHYTLEQYIKLKSIKQDLRAEKTHDYICNCSLRIHAVPQTIHQELVSKENTLKCEKCGQILVHLDYFDLNQNFEKFNAIFEDALQNHHFTTQKNDMGGG- 239 
81-176     ...HFANEDLWIANFTKKP-------YTFKKSIIP----------------------------------------------------------------------------------------- 145 
FedA*         --------------------------------KSIKQDLRAEKTHDYICNCYLRTHAVPQTIHEELVSKENTLKCEKCGQILVHLDYFDLNQNFEKFNAIFEDALQNHHFTTQKNDMGGG- 88 
              ***************.       **::: *  ************:****** ** ********:*************************************************:*** ** 
 
 
Supplementary Figure 1: Protein sequence alignments of hemerythrins in C. jejuni NCTC 11168 (top line), C.jejuni 81116 (middle line) and C. 
jejuni 81-176 (bottom line). HerA = Cj0241, HerB = Cj1224 and FedA = Cj0045 in strain NCTC 11168. Conserved motifs characteristic of 
hemerythrin proteins are highlighted in yellow, hydrophobic residues potentially lining the oxygen binding pocket are in blue and underlined 
(French et al., 2008). Potential metal binding CXC and CXXC motifs are highlighted grey. Amino-acid similarity is indicated underneath the 
alignment: * = fully conserved residue, : = residues sharing strongly similar properties, . = residues sharing weakly similar properties. Sequence 
length is indicated above each protein; / = 20 residues. FedA* indicates the missing C-terminal sequence of the 81-176 gene is encoded in a 
different reading frame.    3 
                                 
Supplementary Figure 2. In vivo recovery of Por and Oor activity after partial (A, B) or complete (C, D) aerobic inactivation. Assays of Por (A, 
C) and Oor (B, D) activity in CFE prepared from wild-type (closed circles) and herA mutant (open circles) cells incubated aerobically (500 ml 
cultures in 2.5 L baffled flasks with 250 rpm shaking in air) for 4.5 hours (A, B) or 16 hours (C, D), followed by anaerobic incubation in the 
presence of chloramphenicol. Dashed vertical lines indicate the point of transfer from aerobic conditions to the anaerobic recovery conditions. 
All activities are expressed as a percentage of the initial pre-stress activity (mean intial values in µmol min-1 mg protein-1 A: wt = 2.4, herA = 2.3; 
B: wt = 0.61, herA = 0.61; C: wt = 1.0, herA = 0.9; D: wt = 0.18, herA = 0.17). The data shown in A and B are from four independent 
experiments, with error bars showing standard deviation. The data shown in C and D is from a single experiment which was repeated twice with 
similar results.    4 
                   
                                            
Supplementary Figure 3. (A) Inset: 12% SDS-PAGE gel showing purified NCTC 11168 HerB (Cj1224) protein band of ~23 kDa (green arrow). 
Sizes of marker bands are also shown. Main figure: Absorption spectra of the purified as-isolated HerB (green spectrum) and HerB reduced 
with sodium dithionite (blue spectrum). (B) Absorption spectra of purified as-isolated HerB (green spectrum) and HerB plus 50 mM sodium 
azide (orange spectrum). (C) Inset: 12% SDS-PAGE gel showing purified 81-176 FedA protein band (green arrow). Main figure: Absorption 
spectra of as-isolated FedA purified from cells grown in media supplemented with ferrous ammonium sulphate (green spectrum), FedA reduced 
with sodium dithionite (blue spectrum) and FedA purified from cells grown with no additional ferrous ions in the medium (grey line). (D) UV 
absorption spectra of purified iron-loaded FedA (green spectrum) and FedA with 50 mM sodium azide (orange spectrum). 
